# Supplementary material for: Assembly Mechanism of Rhizosphere Fungi in Plant Restoration in Lead Zinc Mining Areas
Source: Genes (Basel). 2024 Oct 30;15(11):1398. doi: 10.3390/genes15111398 (PMC11593579; doi:10.3390/genes15111398)
Supplement: Supplementary file 1 [file genes-15-01398-s001.zip]

Archive with 1 entries (1 files):
- genes-3299868-supplementary.xlsx
