# Supplementary material for: Assembly Mechanism of Rhizosphere Fungi in Plant Restoration in Lead Zinc Mining Areas
Source: Genes (Basel). 2024 Oct 30;15(11):1398. doi: 10.3390/genes15111398 (PMC11593579; doi:10.3390/genes15111398)
Supplement: Supplementary file 1 [file genes-15-01398-s001.zip › genes-3299868-supplementary.xlsx]

## Sheet: Table S1
Table S1 Quality statistics of ITS high-throughput sequencing data
Sample Name	Raw PE(#)	Raw Tags(#)	Clean Tags(#)	Effective Tags(#)	Base(nt)	AvgLen(nt)	Q20	Q30	GC%	Effective%
Mine.C1	91526	91004	89872	88451	22501383	254	98.72	96.23	48.38	96.64
Mine.C2	84394	83671	82929	80953	19118524	236	98.82	96.67	45.79	95.92
Mine.C3	81844	79784	78963	75810	18780999	248	98.59	95.97	49.17	92.63
Control.C1	92659	91550	90499	86559	20154031	233	98.59	96.22	47.53	93.42
Control.C2	88275	87284	86215	84028	18437550	219	98.32	95.98	46.6	95.19
Control.C3	88051	86658	85806	83011	19354495	233	98.86	96.87	48.68	94.28
Mine.P1	89455	88062	87103	83956	19739429	235	98.62	96.48	48.91	93.85
Mine.P2	87538	85049	84317	82585	19407166	235	98.9	96.83	49.66	94.34
Mine.P3	86067	83125	82432	75977	17981210	237	98.81	96.63	46.13	88.28
Control.P1	65937	51643	51025	48507	11578923	239	98.48	95.93	50.97	73.57
Control.P2	83832	82671	81992	78251	17473336	223	98.85	96.88	47.23	93.34
Control.P3	93722	92786	92155	89249	19479801	218	98.89	97.16	47.46	95.23
Mine.N1	85583	83130	82233	80321	19097454	238	98.61	96.26	47.93	93.85
Mine.N2	84402	83102	82405	72869	17305550	237	98.68	96.64	49.34	86.34
Mine.N3	89422	88190	87558	85075	21058038	248	98.93	96.96	47.42	95.14
Control.N1	89334	87199	86462	79413	17871041	225	98.7	96.75	47.16	88.89
Control.N2	84939	82364	81400	74869	18108488	242	98.49	95.92	46.38	88.14
Control.N3	82082	81392	80661	73190	16890381	231	98.76	96.71	48.37	89.17
Mine1	85881	78716	77925	75920	20183136	266	98.88	96.44	42.22	88.4
Mine2	85910	83873	83034	81036	19221980	237	98.89	96.4	46.08	94.33
Mine3	84361	83646	82756	81367	23030875	283	98.72	95.85	41.89	96.45
Control1	92997	91569	90746	84812	18395434	217	99	97.46	46.66	91.2
Control2	82999	82094	81493	77885	16894718	217	99.1	97.58	46.42	93.84
Control3	87285	84663	84161	80752	17406414	216	99.06	97.57	46.43	92.52
